# Supplementary material for: Identification of a Seed Vigor–Related QTL Cluster Associated with Weed Competitive Ability in Direct–Seeded Rice (Oryza Sativa L.)
Source: Rice (N Y). 2023 Oct 13;16:45. doi: 10.1186/s12284-023-00664-x (PMC10575835; doi:10.1186/s12284-023-00664-x)
Supplement: Supplementary file 1 — Supplementary Table S1 Polymorphic markers information used to develop CSSLs. [file 12284_2023_664_MOESM1_ESM.xlsx]

## Sheet: Sheet1
Note: Physical position (bp) on chromosome was obtained by Primer-BLAST (https://rapdb.dna.affrc.go.jp/tools/blast) based on rice genome sequence (IRGSP_1.0)
Maker	Chromosome	Forward primer (5'—3')	Reverse primer (5'—3')	SSR start (bp)	SSR end (bp)	Expected Marker Length
S1-535	1	CACGACCATCATATCAAC	TTTAAACTCGACCTACAC	538783	538974	192
RM8105	1	ATCAGCATTTTCAAGCCTAAG	GGCTGGCGTGTAGGATAC	4052885	4052984	100
RM259	1	tggagtttgagaggaggg	cttgttgcatggtgccatgt	7446642	7446813	172
RM580(RM6642)	1	GAAATGGACTCGCTCCTAAACTGG	ACGAACTAGAGCATGGGCACTCC	9606649	9606912	264
RM493	1	TAGCTCCAACAGGATCGACC	GTACGTAAACGCGGAAGGTG	12281143	12281353	211
RM466	1	CCTCACCATTGATCTCCATCACC	ACTTGCCCTCCTCTTCTCAACG	17277847	17278037	191
RM11241	1	TGCCTCTGCTTGACTTCACTTCC	TTGTCCTTGACGCATGTAGTAGTCC	22651402	22651590	189
RM7318	1	GATTCCATAGCTGCGTGATTCTCC	AGATGAAACTGGCACGTGTGTCG	26143058	26143164	107
RM128	1	agcttgggtgatttcttggaagcg	acgacgaggagtcgccgtgcag	30738749	30738905	157
RM6608	1	GCGGAGCTTTCCTCTACTCTTTCG	GTCATCCTCCTCGCCATCACC	34690002	34690119	118
RM3362	1	ATTGCGTGGGATATGGACTATGC	CCTCTTCAATTCCCTTCCTCTGC	43044022	43044099	78
RM109	2	AGCCAAGATCGTCTTCATCTCTCG	TCGTCTCCTTCTTCCTTCTTCTTCC	183338	183450	113
RM555(RM6642)	2	ttggatcagccaaaggagac	cagcattgtggcatggatac	4305688	4305910	223
RM7636	2	tcactaacacaggcagagcg	accaactcaaggcgaagatg	7664143	7664308	166
RM1313	2	tgtgtctgaaaaccaagggg	cgtccaagctgttcgttctc	11262964	11263057	94
SBE3M1	2	AAGGTTAGCATTGGTTGGTGAG	TCTCCTTGAACAGCGACAGC	19354611	19354848	238
RM1303	2	GCACTCAGCACTCCTTGACTTGC	AATGGGAAGCTTGCTGATCTTGG	20972631	20972774	144
2-23M	2	GCAAGAGGAAGCAAGTCCAC	CTGATTCGACGGGACACAC	23232361	23232557	197
RM3512	2	AGCAGCAGTGTCACGCATAC	GAAGCCAGAGAGGAAAATGC	27320861	27321005	145
2-29M	2	GTGTTGTGTACAGGCGTACC	GGCCCAAGGATTTTTCTC	29128431	29128570	140
RM240	2	ccttaatgggtagtgtgcac	tgtaaccattccttccatcc	31503016	31503125	110
RM208	2	AGTACCACCACCATTCTCTGCAAGC	TCGATTGGCCATGAGTTCTCG	35141652	35141937	286
RM6349	3	ATGATGCCTCATGTCTCTGATCTCC	AGATGAACACGACCGATAGGATAGG	782851	783018	168
3-4M	3	AAATGATCCTCGTTCAAGTG	TAAACGACACAGTGCACACA	4102674	4102771	98
RM3467	3	CGGTGAGCCTCCTACAACATCG	CGTCACAATCAACACGCTCACC	6004498	6004695	198
RM14784	3	ACTTGAACGAACTACACCAGGAAGC	TGACGGCTGAGCACCTAACC	10223427	10223547	121
RM6959	3	GATTCCTATGGAGGATTGTTGC	AACTCCACCGGTGTTAAGAAGG	14507882	14507973	92
3-21.5M	3	GTTGTCGACATCCATCATCT	TAGGTTTTGGTTCGAGGTAG	21641558	21641775	218
RM3513	3	TACTCCTATCCTGCCATGGC	TGTAGTAGACGAGAGGCCGG	25114605	25114748	144
RM7097	3	GGCCATTATGTGCATCTCTCAGC	GGATCGATCGACATCAATCTTGG	26881004	26881180	177
RM168	3	TGTCGTCGAGGATTTGGAGATCG	GAATCAATCCACGGCACAGTCC	28098480	28098673	194
3-32M	3	AGTGGCTGTACATCGTTGA	GCAGTTGACCTTTGACTCC	31917278	31917456	179
RM570	3	AGAAATGGTGAAAGATGGTGCTACCG	CTGAATGTTCTTCAACTCCCAGTGC	35595617	35595775	159
RM335	4	GTACACACCCACATCGAGAAGC	TCCATGGATATACGAGGAGATGC	689354	689453	100
4-14M	4	TGCAGGTCAGAATTCACAGG	TGCAACACAACAGTTTCCAA	14094050	14094201	152
RM6314(RM185)	4	CATGTCTGATATTGCGGTTCAGG	TCAAGCCCTGCCCAACTACG	18616882	18617050	169
SBE4M1	4	AAGGTTAGCATTGGTTGGTGAG	TCTCCTTGAACAGCGACAGC	19354611	19354848
RM6540	4	ACTTGTCATTCATTGCGCTTCG	CGTCAGGAGTGTCGTAGCCTAGC	23626611	23626703	93
RM241	4	GTTCATTTCGTGATCTCTGAGC	GCAGATTTACAGGTTTGCTAGG	27042501	27042764	264
RM317(RM6089)	4	catacttaccagttcaccgcc	ctggagagtgtcagctagttga	29246121	29246270
RM348	4	CATGAAGCTGTGTTGCTGTTGC	CGCTACTAATAGCAGAGAGACCATCG	32835472	32835641	170
RM131(RM7172)	4	GGAGCAGCTTCTCGAGCATGG	CCAAATCTCGCCTCGTTTAGCC	34608646	34608904	259
RM6320	5	GAGCTGGACCTCCTCGACAC	CATGCATCACCGAATGAGTC	471605	471768	164
RM267	5	tgcagacatagagaaggaagtg	agcaacagcacaacttgatg	2881341	2881479
RM18003	5	CTCGAAGCTATTAGCCGGGATCG	ATCTTCTTCCTCGCCGTCTTCC	5030724	5030912	189
RM169	5	TGGCTGGCTCCGTGGGTAGCTG	TCCCGTTGCCGTTCATCCCTCC	7497976	7498142	167
5-15M	5	TGCCAATCTTTAGGGCTAGG	CCCTTGTAAGGCCCAAGTCT	15253476	15253597	122
RM163	5	CGCCTTTATGAGGAGGAGATGG	AAACTCTTCGACACGCCTTGC	19251942	19252120	179
RM18803	5	TTGGTGGTGTAGATTCGGAGTGG	TCCTCCTCCTCCAAGAAACAATCC	22208891	22208992	102
RM6972	5	GCTCTCCTGTGGGTTTTCAG	CATGGTGCTCCTACTGGTTG	25408620	25408777	158
AGPlarM1	5	CGTTCAGGTTCAGGCAATCA	GGAAGGGTGGTGATGTGGAG	28877010	28877128
S6-209	6	CACGAAAGCGGGTCAAAG	AAGGTCCAGAAGATGAAAGAAT	210016	210193	178
RM276	6	CTCAACGTTGACACCTCGTG	TCCTCCATCGAGCAGTATCA	6231045	6231168	124
RM6818	6	CCATTTCCAGATGACTCGGATGG	AAGGCTCGTCCTCGCCTAGC	16582412	16582589	178
RM3827	6	GGACGGATTGTAGGTAGGAC	CCTTTCTTCAATCTGCATTC	22298153	22298313	161
RM5371	6	GCAGAGGATGCCCACTTAATTCC	GGGCTAGCTTTAGCTGCGTTGC	25826425	25826522	98
RM340	6	GGGTAAATGGACAATCCTATGG	ACCCTATTCTGGAGTTCATCTGG	28600179	28600317	139
RM494	6	GGGATCGAGATAGACATAGACC	TCTGTACAGTGTCATTCCTTCC	31089149	31089535	387
RM5711	7	GTCCATGCATCCATCTCTAG	ACGGAAGGAATACGTCTGTA	3142182	3142326	145
7-4.5M	7	GCGCAGGGCTTAATAGAATA	GAGCAATCTTTTACGCGTTC	4543156	4543348	193
7-8M	7	ACAATAAATAGCAGCAAGCA	GATGTTGGTCCACAAACTG	8186833	8186971	139
RM5793	7	ACTCTCTTGCGCAACTCCTC	GATAATGCTAGCTGCTGGCC	17490631	17490757	127
RM11	7	ATCGGTGCTTGGCTGGATAGC	CCACCTTCTTCTCCTCCTCTTCC	19257891	19258005	115
RM1132	7	ATCACCTGAGAAACATCCGG	CTCCTCCCACGTCAAGGTC	23985483	23985575	93
RM5455	7	CTCGGCCTGACTAGTCGATC	TGATGGCGATCCTGTGATAG	26461913	26462090	178
RM248	7	AGAGAGCAAGTTTGAAGCGAAGC	ACCAAGAGGGTAGCCTAGCATGG	29340837	29341107	271
RM1019	8	AGGACTTGTCATAACCTCCAAGC	AATGCAAGTATCCACCTCTTGTCC	202342	202537	196
RM6863	8	CTACTGCCTCATTGCTCACATGC	TCAGGCAAGAACAGTTGATGAGC	2012121	2012518	398
RM5556	8	ATCTCCCTCCCTCTCCTCAC	TCCACACCTTCACAGTTGAC	4589506	4589607	102
8-11M	8	ACTATTCTGGCCACCAACTC	TGGAGCTCTGGTTCAAATTA	10964760	10964990	231
RM7285	8	GCGGCTATTGTAAGTGTTTG	TATATGAGTGCCACATGACG	18763552	18763733	182
8-21M	8	GGGTTTGAGCTCGAGTAGAT	TGAGCTAGCTATGCCACTTG	21253281	21253419	139
S8-24392	8	CAAAATACCCCAGAAAATCA	AGCCTTTTCTCGCTCCTAT	24525436	24525544	109
RM5545	8	GTCAGCGTGAGACCAACATGTGC	TACCAGCCGTGCTCCTTGAGAGG	28274776	28274912	137
9-3M	9	TGCCTCATTTATGCCCCTTA	GGAGGGAACAATGAAGAGGA	3055500	3055657	158
RM23957	9	ATATACCACCCTCTACCATGTCC	AGTGAGTGAGAGAGTTTGGAAGG	7995387	7995600	214
RM434	9	TCTCTAGTTGCCTCATCCCTCTAACC	GGCTCAACCTCTATATTTGCTGATCG	15663574	15663839	266
RM5535	9	CGTTCGTGGAGTGGTATGTG	CATACCGAAGTGAGGAACTCG	19226981	19227106	126
RM6797	9	CTCCTCCATCAGGATCATCTCG	GTGAAGCCAGCTAGGTTGAATGC	22713449	22713608	160
10-3106	10	TGCAAGTTGTCATGCTCTTCC	CGAAAGGGCCTCTTGATAAAA	3127339	3127534	196
S10-8229	10	TATTCTCCAGGAGCCAAGTA	TCTAGCAGTTTCCATCCAAT	8560518	8560677	160
RM5689	10	TTAAGTCCTGTAGTAGGTCACACC	CGATGAGTCAGATTGAAGTAGC	13554778	13554916	139
RM1375	10	CTACACGCGCAAACTCTGTC	ATGAAGGTCTAGGCTGCACC	16716154	16716333	180
RM7300	10	CCGTATCCTAGTCGCGATCACC	CGTGTATCGCACTGTCACCTACC	20003372	20003567	196
RM167	11	CTCCGAGTCCGACCACAAGG	TCCAGCCCTTCCTATCATATTGC	4077122	4077411	290
RM3701	11	GAGCTAGAGGGAGGAGGTGC	TTGACTGATAGCCGATTGGG	8105242	8105415	174
RM287	11	GGCTACACCTACACGCGAGAACC	AGATGCATGGAATGCCTGTTTGG	17233467	17233765	299
11-21M	11	GTTGGTGAAGACCAAATGAG	CACCAAGGTCAGGATCTCTT	21967748	21967964	217
TJ146-19	11	ataaagagcggcaaggacag	gcagagaggagaggaggtga	25509506	25509682	177
RM6094	11	CGATTGCGATGGCGATTAGG	GAATCGGTGGAAGAGGTGACG	28932504	28932602	99
RM7619	12	TCTTGGTATGTATTGGCAGCGAAAGC	AGGATGTGAATGAAGGCGAATGG	4829807	4829985	179
RM27970	12	TCCACCACTCTGACGTCTACTAACC	CTGCGGGAAGTGTAGGAGAAGC	12204440	12204591	152
RM519	12	AATTTCCGCGAAATCAGCATCC	TCATCTGGACAGTCGAGGTACGC	19932333	19932457	125
12-22M	12	CAATTCAGCAACCCTATTTG	GAATCGGTTCTTGTTTCTCA	22162586	22162768	183
RM3331	12	ACGAGAGGGAGGAGAGAGAAACG	GGAGAGCCACAGGAACAGATCG	23494423	23494596	174
